# Supplementary material for: Prognostic Value of Post-PCI Angiography-Derived Fractional Flow Reserve: A Systematic Review and Meta-Analysis of Cohort Studies
Source: J Pers Med. 2023 Aug 12;13(8):1251. doi: 10.3390/jpm13081251 (PMC10455379; doi:10.3390/jpm13081251)
Supplement: Supplementary file 1 [file jpm-13-01251-s001.zip]

Archive with 1 entries (1 files):
- jpm-2446995-supplementary.pdf
